# Supplementary material for: CytokineLink: A Cytokine Communication Map to Analyse Immune Responses—Case Studies in Inflammatory Bowel Disease and COVID-19
Source: Cells. 2021 Aug 29;10(9):2242. doi: 10.3390/cells10092242 (PMC8469673; doi:10.3390/cells10092242)
Supplement: Supplementary file 1 [file cells-10-02242-s001.zip]

Archive with 1 entries (1 files):
- cells-1356960-supplementary.csv
